# Supplementary material for: Real World Posaconazole Pharmacokinetic Data in Paediatric Stem Cell Transplant Recipients
Source: Children (Basel). 2025 Apr 5;12(4):467. doi: 10.3390/children12040467 (PMC12026224; doi:10.3390/children12040467)
Supplement: Supplementary file 1 [file children-12-00467-s001.zip]

Archive with 1 entries (1 files):
- children-3528970-supplementary.pdf
